# Supplementary material for: Multi-environment field trials for wheat yield, stability and breeding progress in Germany
Source: Sci Data. 2025 Jan 14;12:64. doi: 10.1038/s41597-024-04332-7 (PMC11732995; doi:10.1038/s41597-024-04332-7)
Supplement: Supplementary file 1 — supplementary table [file 41597_2024_4332_MOESM1_ESM.xlsx]

## Sheet: TableS1
Table S1. Previous published datasets.
author	year	content	Link
Voss-Fels et al.10,26	2019	Adjusted means and SNP matrix	https://doi.org/10.1038/s41477-019-0445-5
			https://zenodo.org/records/1316947
Lichthardt et al.14	2020	SNP matrix	https://doi.org/10.3389/fpls.2019.01771
Zetzsche et al.17	2020	Pathogen diseases	https://doi.org/10.1038/s41598-020-77200-0
			https://zenodo.org/records/3697514
Sabir et al.16	2023	Adjusted means and climate data	https://doi.org/10.1038/s41477-023-01516-8
			https://zenodo.org/records/8248543
Numbers refer to citation in main text.
